# Supplementary material for: Application of β-Cyclodextrin Adsorbents in the Removal of Mixed Per- and Polyfluoroalkyl Substances
Source: Toxics. 2024 Mar 31;12(4):264. doi: 10.3390/toxics12040264 (PMC11054934; doi:10.3390/toxics12040264)
Supplement: Supplementary file 1 [file toxics-12-00264-s001.zip]

Archive with 1 entries (1 files):
- toxics-2825012-supplementary.pdf
